# Supplementary material for: Classification and Multifaceted Potential of Secondary Metabolites Produced by Bacillus subtilis Group: A Comprehensive Review
Source: Molecules. 2023 Jan 17;28(3):927. doi: 10.3390/molecules28030927 (PMC9919246; doi:10.3390/molecules28030927)
Supplement: Supplementary file 1 [file molecules-28-00927-s001.zip]

Archive with 1 entries (1 files):
- molecules-2131203-supplementary.pdf
